# Supplementary material for: An Assessment of the Lolium perenne (Perennial Ryegrass) Seedborne Microbiome across Cultivars, Time, and Biogeography: Implications for Microbiome Breeding
Source: Microorganisms. 2021 Jun 2;9(6):1205. doi: 10.3390/microorganisms9061205 (PMC8228030; doi:10.3390/microorganisms9061205)
Supplement: Supplementary file 1 [file microorganisms-09-01205-s001.zip]

Archive with 2 entries (2 files):
- 2020-06-01_Supp-Info-1_Chapter-3_New-Zealand.pdf
- 2020-06-01_Supp-Info-2_Chapter-3_New-Zealand.xlsx
