# Supplementary material for: An Assessment of the Lolium perenne (Perennial Ryegrass) Seedborne Microbiome across Cultivars, Time, and Biogeography: Implications for Microbiome Breeding
Source: Microorganisms. 2021 Jun 2;9(6):1205. doi: 10.3390/microorganisms9061205 (PMC8228030; doi:10.3390/microorganisms9061205)
Supplement: Supplementary file 1 [file microorganisms-09-01205-s001.zip › 2020-06-01_Supp-Info-2_Chapter-3_New-Zealand.xlsx]

## Sheet: Abundance-Ranked
Supporting Information 2
Relative abundance table from Biogeography Seed and Single Seed
Sample ID	H01-Acc-20008-Root	C01-Acc-20008-Root	D01-Acc-20008-Root	E01-Acc-20008-Root	A01-Acc-20008-Root	F01-Acc-20008-Root	G01-Acc-20008-Root	B01-Acc-20008-Root	B02-Acc-20040-Root	D02-Acc-20040-Root	A02-Acc-20040-Root	C02-Acc-20040-Root	F02-Acc-20040-Root	E02-Acc-20040-Root	F03-Acc-20052-Root	B03-Acc-20052-Root	D03-Acc-20052-Root	C03-Acc-20052-Root	G03-Acc-20052-Root	E03-Acc-20052-Root	A03-Acc-20052-Root	H03-Acc-20052-Root	D04-Acc-20057-Root	B04-Acc-20057-Root	E04-Acc-20057-Root	C04-Acc-20057-Root	A04-Acc-20057-Root	H04-Acc-20057-Root	G04-Acc-20057-Root	F04-Acc-20057-Root	F05-Acc-20076-Root	A05-Acc-20076-Root	B05-Acc-20076-Root	E05-Acc-20076-Root	D05-Acc-20076-Root	G05-Acc-20076-Root	H05-Acc-20076-Root	C05-Acc-20076-Root	E06-Acc-20090-Root	D06-Acc-20090-Root	B06-Acc-20090-Root	A06-Acc-20090-Root	C06-Acc-20090-Root	C07-Acc-20094-Root	B07-Acc-20094-Root	E07-Acc-20094-Root	D07-Acc-20094-Root	A07-Acc-20094-Root	H07-Acc-20094-Root
Endophyte Viability [C]	N/A	N/A	N/A	N/A	N/A	N/A	N/A	N/A	N/A	N/A	N/A	N/A	N/A	N/A	N/A	N/A	N/A	N/A	N/A	N/A	N/A	N/A	N/A	N/A	N/A	N/A	N/A	N/A	N/A	N/A	N/A	N/A	N/A	N/A	N/A	N/A	N/A	N/A	N/A	N/A	N/A	N/A	N/A	N/A	N/A	N/A	N/A	N/A	N/A
GroupBatchOrgan [C]	Acc-20008 Trojan Root	Acc-20008 Trojan Root	Acc-20008 Trojan Root	Acc-20008 Trojan Root	Acc-20008 Trojan Root	Acc-20008 Trojan Root	Acc-20008 Trojan Root	Acc-20008 Trojan Root	Acc-20040 Trojan Root	Acc-20040 Trojan Root	Acc-20040 Trojan Root	Acc-20040 Trojan Root	Acc-20040 Trojan Root	Acc-20040 Trojan Root	Acc-20052 Trojan Root	Acc-20052 Trojan Root	Acc-20052 Trojan Root	Acc-20052 Trojan Root	Acc-20052 Trojan Root	Acc-20052 Trojan Root	Acc-20052 Trojan Root	Acc-20052 Trojan Root	Acc-20057 Trojan Root	Acc-20057 Trojan Root	Acc-20057 Trojan Root	Acc-20057 Trojan Root	Acc-20057 Trojan Root	Acc-20057 Trojan Root	Acc-20057 Trojan Root	Acc-20057 Trojan Root	Acc-20076 Trojan Root	Acc-20076 Trojan Root	Acc-20076 Trojan Root	Acc-20076 Trojan Root	Acc-20076 Trojan Root	Acc-20076 Trojan Root	Acc-20076 Trojan Root	Acc-20076 Trojan Root	Acc-20090 Trojan Root	Acc-20090 Trojan Root	Acc-20090 Trojan Root	Acc-20090 Trojan Root	Acc-20090 Trojan Root	Acc-20094 Trojan Root	Acc-20094 Trojan Root	Acc-20094 Trojan Root	Acc-20094 Trojan Root	Acc-20094 Trojan Root	Acc-20094 Trojan Root
Cultivar [C]	Trojan	Trojan	Trojan	Trojan	Trojan	Trojan	Trojan	Trojan	Trojan	Trojan	Trojan	Trojan	Trojan	Trojan	Trojan	Trojan	Trojan	Trojan	Trojan	Trojan	Trojan	Trojan	Trojan	Trojan	Trojan	Trojan	Trojan	Trojan	Trojan	Trojan	Trojan	Trojan	Trojan	Trojan	Trojan	Trojan	Trojan	Trojan	Trojan	Trojan	Trojan	Trojan	Trojan	Trojan	Trojan	Trojan	Trojan	Trojan	Trojan
OrganSite [C]	Root	Root	Root	Root	Root	Root	Root	Root	Root	Root	Root	Root	Root	Root	Root	Root	Root	Root	Root	Root	Root	Root	Root	Root	Root	Root	Root	Root	Root	Root	Root	Root	Root	Root	Root	Root	Root	Root	Root	Root	Root	Root	Root	Root	Root	Root	Root	Root	Root
Endophyte [C]	Unknown	Unknown	Unknown	Unknown	Unknown	Unknown	Unknown	Unknown	Unknown	Unknown	Unknown	Unknown	Unknown	Unknown	Unknown	Unknown	Unknown	Unknown	Unknown	Unknown	Unknown	Unknown	Unknown	Unknown	Unknown	Unknown	Unknown	Unknown	Unknown	Unknown	Unknown	Unknown	Unknown	Unknown	Unknown	Unknown	Unknown	Unknown	Unknown	Unknown	Unknown	Unknown	Unknown	Unknown	Unknown	Unknown	Unknown	Unknown	Unknown
FarmOrigin [C]	Dawsons Rd, Ashburton	Dawsons Rd, Ashburton	Dawsons Rd, Ashburton	Dawsons Rd, Ashburton	Dawsons Rd, Ashburton	Dawsons Rd, Ashburton	Dawsons Rd, Ashburton	Dawsons Rd, Ashburton	Surveyors Rd, Ashburton	Surveyors Rd, Ashburton	Surveyors Rd, Ashburton	Surveyors Rd, Ashburton	Surveyors Rd, Ashburton	Surveyors Rd, Ashburton	Wards Rd, Aylesbury	Wards Rd, Aylesbury	Wards Rd, Aylesbury	Wards Rd, Aylesbury	Wards Rd, Aylesbury	Wards Rd, Aylesbury	Wards Rd, Aylesbury	Wards Rd, Aylesbury	Hinds River Rd, Ashburton	Hinds River Rd, Ashburton	Hinds River Rd, Ashburton	Hinds River Rd, Ashburton	Hinds River Rd, Ashburton	Hinds River Rd, Ashburton	Hinds River Rd, Ashburton	Hinds River Rd, Ashburton	Longbeach Rd, Ashburton	Longbeach Rd, Ashburton	Longbeach Rd, Ashburton	Longbeach Rd, Ashburton	Longbeach Rd, Ashburton	Longbeach Rd, Ashburton	Longbeach Rd, Ashburton	Longbeach Rd, Ashburton	Terrace Rd, Ashburton	Terrace Rd, Ashburton	Terrace Rd, Ashburton	Terrace Rd, Ashburton	Terrace Rd, Ashburton	Pooles Rd, Ashburton	Pooles Rd, Ashburton	Pooles Rd, Ashburton	Pooles Rd, Ashburton	Pooles Rd, Ashburton	Pooles Rd, Ashburton
TownOrigin [C]	Ashburton	Ashburton	Ashburton	Ashburton	Ashburton	Ashburton	Ashburton	Ashburton	Ashburton	Ashburton	Ashburton	Ashburton	Ashburton	Ashburton	Aylesbury	Aylesbury	Aylesbury	Aylesbury	Aylesbury	Aylesbury	Aylesbury	Aylesbury	Ashburton	Ashburton	Ashburton	Ashburton	Ashburton	Ashburton	Ashburton	Ashburton	Ashburton	Ashburton	Ashburton	Ashburton	Ashburton	Ashburton	Ashburton	Ashburton	Ashburton	Ashburton	Ashburton	Ashburton	Ashburton	Ashburton	Ashburton	Ashburton	Ashburton	Ashburton	Ashburton
Description [C]	Acc-20008 Dawsons Rd, Ashburton	Acc-20008 Dawsons Rd, Ashburton	Acc-20008 Dawsons Rd, Ashburton	Acc-20008 Dawsons Rd, Ashburton	Acc-20008 Dawsons Rd, Ashburton	Acc-20008 Dawsons Rd, Ashburton	Acc-20008 Dawsons Rd, Ashburton	Acc-20008 Dawsons Rd, Ashburton	Acc-20040 Surveyors Rd, Ashburton	Acc-20040 Surveyors Rd, Ashburton	Acc-20040 Surveyors Rd, Ashburton	Acc-20040 Surveyors Rd, Ashburton	Acc-20040 Surveyors Rd, Ashburton	Acc-20040 Surveyors Rd, Ashburton	Acc-20052 Wards Rd, Aylesbury	Acc-20052 Wards Rd, Aylesbury	Acc-20052 Wards Rd, Aylesbury	Acc-20052 Wards Rd, Aylesbury	Acc-20052 Wards Rd, Aylesbury	Acc-20052 Wards Rd, Aylesbury	Acc-20052 Wards Rd, Aylesbury	Acc-20052 Wards Rd, Aylesbury	Acc-20057 Hinds River Rd, Ashburton	Acc-20057 Hinds River Rd, Ashburton	Acc-20057 Hinds River Rd, Ashburton	Acc-20057 Hinds River Rd, Ashburton	Acc-20057 Hinds River Rd, Ashburton	Acc-20057 Hinds River Rd, Ashburton	Acc-20057 Hinds River Rd, Ashburton	Acc-20057 Hinds River Rd, Ashburton	Acc-20076 Longbeach Rd, Ashburton	Acc-20076 Longbeach Rd, Ashburton	Acc-20076 Longbeach Rd, Ashburton	Acc-20076 Longbeach Rd, Ashburton	Acc-20076 Longbeach Rd, Ashburton	Acc-20076 Longbeach Rd, Ashburton	Acc-20076 Longbeach Rd, Ashburton	Acc-20076 Longbeach Rd, Ashburton	Acc-20090 Terrace Rd, Ashburton	Acc-20090 Terrace Rd, Ashburton	Acc-20090 Terrace Rd, Ashburton	Acc-20090 Terrace Rd, Ashburton	Acc-20090 Terrace Rd, Ashburton	Acc-20094 Pooles Rd, Ashburton	Acc-20094 Pooles Rd, Ashburton	Acc-20094 Pooles Rd, Ashburton	Acc-20094 Pooles Rd, Ashburton	Acc-20094 Pooles Rd, Ashburton	Acc-20094 Pooles Rd, Ashburton
2ed7e49daf3a18312138641818fe08b4	0.000904155	2.8987e-05	8.85228e-05	0.00131433	2.92382e-05	0.000758232	0.000356641	2.143e-05	0	3.67763e-05	3.40846e-06	0	0	1.80759e-05	1.94695e-05	6.66788e-05	0.000102424	3.33443e-05	5.08706e-05	0.00368429	4.48001e-05	7.44168e-05	9.40219e-05	3.14965e-05	5.14295e-05	3.57487e-05	4.64308e-05	2.91048e-05	0.00440183	1.67063e-05	0	0	0	4.19436e-05	0	6.44851e-05	0	0	0.00115827	0.016585	7.36895e-05	5.34314e-05	1.66213e-05	0	0	0	0.000196447	1.07531e-06	0
8735f92a7f18db944bc862777fbd3222	0	0	0	0	0	0	0	0	0	0	0	0	0	0	0	0	0	0	0	0	0	0	0	0	0	0	0	0	0	0	0	0	0	0	0	0	0	0	0	0	0	0	0	0	0	0	0	0	0
c2a787cf867ebfdce216002bcc8a94e1	0	0.000729369	0.000151909	0	0.00132921	0.000205492	0.00011584	0.000439629	0	0	0.000291992	0.000128858	0	0	0.00206377	0.00062137	0.00370104	0.000174369	0.00299135	0.00173257	0.00102282	0.000431617	0.0121814	0.000115843	0.000121145	0.00196877	0	0.000628799	0	0.00122891	0	0	0.00637473	0.00145125	0	0.00699664	0.00693565	0	0.00413668	0.00926124	0.000820788	0.00933613	0.00933726	0.00501006	0.0206532	0.00990048	0.0273231	0	0.00108391
5648dccee530d68ceb3e4d7d22cf8756	0	0	0.000738782	0	0.000723958	0.000649442	0.000876551	0.000436793	0	0.0015916	0.000210188	0	0	0	0.0344335	0.0263256	0.187431	0	0.0676459	0.00528514	0.003553	0.0116313	0	0.000409989	0.000200575	0	0.000875853	0	0.000362584	0	0.00382366	0.0730394	0.219936	0.00406853	0.00958692	0.00369617	0	0.00887514	0.0154373	0	7.48232e-05	0	0.00916098	0	0	0	0.0985283	0	0
f52a4baef57c00dfa8c36ac5ed6d9b89	0.000465391	0.000724124	0.00152019	0.00150977	0.000684974	0.00156152	0.000949521	0.000367776	0.00109586	0.00463586	0.000459574	0.000704522	0.0128624	0.00253853	0.0031062	0.00251543	0.00311095	0.000569606	0.00878941	0.00214024	0.00114757	0.00170414	0.00937177	0.0054521	0.0035795	0.00115898	0.00270881	0.00557255	0.0269965	0.0157948	0.000878471	0.000205381	0.00676915	0.00346454	0.00782814	0.000832444	0.000663763	0.0146179	0.00403138	0.0125412	0.00240228	0.0100164	0.00497284	0.00404752	0.0184757	0.0127646	0.010283	0.0132424	0.000855945
945184b6386c192c0066e0a98a154780	0	0	0	0	0.0151931	0.00262304	0.00822918	0	0	0	0	0	0	0	0.299474	0.112191	0.104566	0.0307416	0.326833	0.0770571	0.383838	0.375616	0.0175572	0	0	0.0565151	0.000440565	0	0.139381	0	0	0	0	0	0	0	0.348808	0	0.0576728	0	0	0.00245874	0	1.91212e-05	0	0	0	0.000627979	0
4608fae4bbc9964cdd17af8782f2155e	0	0	0	0	0	0	0	0	0	0	0	0	0	0	0.00480694	0.00689788	0.017961	0.000633847	0.0202577	0.00129067	0.00107589	0.000823545	0	0	0	0	0	0	0	0	0	0	0	0	0	0	0	0	0	0	0	0	0	0	0	0	0	0	0
497a26126c9e726c768bdec79e8c4e9b	0.000143553	8.75132e-05	2.51361e-05	0.000143326	0.00029913	0.000257139	5.1079e-05	0.000147173	0.00034814	0.000153235	0.000106798	0.000412247	0	0.00036886	0.000190639	0.000213566	0.000606903	4.06861e-05	3.96551e-05	0.00217126	0.000143016	0.00118323	0.000179748	0.000101963	0.00025029	9.22213e-05	8.75853e-05	0.000477183	0.000349707	0.000273983	0.000298218	3.78333e-05	0.00230733	0.000564841	0.00857405	7.62097e-05	1.35462e-05	0.00813525	1.12818e-05	0.00046581	2.26737e-05	3.81653e-05	0.000998593	0.000167156	0.000376121	0.00135941	0.0115328	0.000773146	0.000506716
f8aeec3c1ff0f4e7e1c829e4db0618d9	0.00121326	0	0	0.000983239	0	0	0.000169655	0.000282686	0	0	0	0	0	0	0	0	0	0	0	0	0	0	0	0.000343793	0	0	0	0.000367533	6.57394e-05	0	0	0	0	0	0	0	0	0	0	0	0	0	0	0	0	0	0	0	0.0637132
46ef48b6096947c86bd1a70949ca8c97	0.00010535	0	4.04363e-05	8.01825e-06	3.54857e-05	0.000146152	7.84427e-05	0	0	0	0	0	0	3.95409e-05	0	0	0	7.03594e-06	0	0	0	0	0.00345392	3.04289e-05	5.71439e-06	0.000170972	0.000585133	0	0	0.00331319	0.000924706	0	0.00202384	0	0	0.00012897	0	0	0.000135382	0	0	0	0	1.85044e-05	0	0.000349158	0.00364782	0.00116886	9.84297e-05
43fddf1528d4a98928fd8c3a8ac23bfd	0.00283055	0.014673	0.000621845	0	0.00324969	0.00653288	0.0038218	0.0021534	0.00165994	0.00371032	0.00673853	0.0137537	0.0495512	0.316878	0.206426	0.0380813	0.0626532	0.0890429	0.144078	0.239341	0.0143436	0.0130998	0	0	0.00433037	0.0192965	0.00235372	0.00215375	0.00394098	0.0254349	0.165742	0	0.00110683	0.00433417	0.00051036	0.073686	0.172741	0.0235068	0.0688757	0.297724	0.1355	0.0904989	0.0985567	0.757567	0.245753	0.361297	0.379485	0.214467	0.0449158
410a1a55ad49a0b1059d6edefd74087e	0	1.98768e-05	2.29503e-05	1.80411e-05	3.99839e-05	1.75822e-05	3.83092e-05	6.61808e-06	3.58907e-06	1.83882e-05	0	1.1849e-05	0.00049962	1.46866e-05	1.33853e-05	3.28562e-05	7.64361e-05	6.45471e-05	9.21279e-06	0.00112793	4.5834e-05	1.73639e-05	0.00020187	9.07527e-06	1.71432e-05	2.22782e-05	7.38671e-06	2.70742e-06	0.000197896	2.00475e-06	3.23647e-05	0.000145929	4.19066e-05	0.000137016	0.00327416	4.98294e-05	0	0.0126126	0.00012034	0.00213943	0.000221069	0.000363244	5.33633e-05	8.63538e-06	1.11609e-05	4.07646e-05	0.000413216	0.000236568	7.87438e-07
9ac3bb1d7dedb08a012692a6f536b5af	0.000287107	4.9416e-05	2.07646e-05	1.53683e-05	0.000552028	0.000427467	0.000196107	0.000120071	1.61508e-05	4.49489e-05	3.23804e-05	2.41917e-05	9.43726e-05	1.63812e-05	0.000152106	2.60917e-05	6.87925e-05	1.7131e-05	9.25285e-05	0.000357714	2.34339e-05	0.00103439	0.000121675	9.07527e-05	7.94301e-05	0.000121235	0.000165673	0.00114592	0.000521171	0.011961	0.000219618	0.000171871	9.12085e-05	5.59248e-06	0	0.000111383	9.48233e-05	0.000753712	0	0.000520773	5.44169e-05	4.75944e-05	0.000641671	0.000126755	0.000388398	0.000517533	2.37091e-05	0.00557977	0.00845669
496ecde24f9ab698992413d3d4f04b5f	1.15769e-05	6.34954e-05	0	2.73957e-05	0	0	0	0	5.0247e-05	0.000772303	0.000239728	9.23235e-05	0.0918801	0.00400437	0	0	0	6.08762e-05	0	1.77245e-05	0	7.44168e-06	0	0	0	0	0	0	0	0	1.15588e-05	0	0	3.91474e-05	0	0	0	1.38296e-05	0.00645321	0.00156644	0.000243742	0.00162719	0.0163956	0	0	4.07646e-05	0	0	0.000427185
eabdd9c6aafdfef7838ebf30c547c9d1	0	0	0	0	0	0	0	0	0	0	0	0	0	0	0	0	0	0	0	0	0	0	0	0	0	0	0	0	0	0	0	0	0	0	0	0	0	0	0	3.57259e-05	0	0	0	0	0	0	0	0	0
5673ae66819e3bdbbc09461e4959159e	0	0	0	0	0	0	0	0	0	0	0	0	0	0	0	0	0	0	0	0	0	0	0	0	0	0	0	0	0	0	0	0	0	0	0	0	0	0	0	0	0	0	0	0	0	0	0	0	0
7521edd61e578d0d49cfd01fbf8cc2f5	6.94613e-06	4.58271e-05	1.63931e-05	6.44801e-05	1.52439e-05	0.000638453	2.82758e-05	3.8763e-05	3.3498e-05	2.04313e-06	1.30658e-05	2.7154e-05	0	1.69461e-06	0.000585302	0.000730568	0.00149509	0.00011747	0.0010827	0.00362507	0.000108899	0.00013395	5.5307e-06	0.000179904	9.48589e-05	0.000191178	0.000196803	0.000179367	0.000419513	0.0194254	0.00147259	3.51309e-05	0.0136788	0.000511712	0.00184515	0.000114315	0.00119206	0.00227151	0.00636672	0.000691158	0.00223676	0.00264643	0.00651513	1.01774e-05	6.80813e-05	5.84883e-05	0	0	0
e9545cc5d58b98d95f826c8b3a897e78	0	0	0	0	0	0	0	0	0	0	0	0	0	0	0	0	0	0	0	0	0	0	0	0	0	0	0	0	0	0	0	0	0	0	0	0	0	0	0	0	0	0	0	0	0	0	0	0	0
e898620b82d3ae5814a1888c8888639a	0	0	0	0	0	0	0	0	0	0	0	0	0	0	0	0	0	0	0	0	0	0	0	0	0	0	0	0	0	0	0	0	0	0	0	0	0	0	0	0	0	0	0	0	0	0	0	0	0
38f5eddbb8e53e8e841b3bc5d2916ebf	0	0	0	0	0	0	0	0	0.000888893	0	0	0	0	0	0	0	0	0	0	0	0	0	0	0	0	0	0	0	0	0	0	0.0685556	0.0229303	0	0	0	0	0.0132626	0	0	0	0	0	0	0	0	0.0443699	0	0
414d5a577ea97dae1692e05116fa9a17	0	0	0	0	0	0	0	0	0	0	0	0	0	0	0	0	0	0	0	0	0	0	0	0	0	0	0	0	0	0	0	0	0	0	0	0	0	0	0	0	0	0	0	0	0	0	0	0	0
a5d798908d5e96ac35f5950a65ab22a0	0	0.00307428	0	0	0	0	0	0	0	0	0	0	0	0	0	0	0	0	0	0	0	0	0	0	0	0	0	0	0	0	0.0002358	0	0.000877574	0.099356	0.123876	0	0	0.0482722	0	0	0	0	0	0	0	0	0	0	0
9bf8f122de6b43a53ba6d9807fd08e16	0	0	2.18575e-06	0	0	0	0	0	0	1.22588e-05	0	0	0	0	0	0	4.58617e-06	0	0	0	0	0	0	0	0	0	0	0	0	0	4.62353e-06	0	0	0	0	0	0	0	0	0	0	0	0	0	0	0	2.70961e-05	0	0
78ade8ff32b7e88618eec070863d896e	0	0	0	0	0	0	0	0	0	0	0	0	0	0	0	0	0	0	0	0	0	0	0	0	0	0	0	0	0	0	0.00739765	5.18857e-05	0	0	6.28136e-05	0.0152507	0.00500532	0.000200529	0	0	0	0	0	0	0	0	0	0	0
46edd9a681a1c394007859666f76d477	8.9142e-05	0.00059382	0.00115517	0.000599365	0.000631246	0.00370984	0.000726051	0.0011506	0.000865564	0.000394324	0.000365273	0.000423602	0.0087711	0.000400493	0.0253388	0.00723321	0.0180909	0.00784752	0.0172636	0.0234746	0.00161074	0.00634279	0.0051076	0.0626285	0.0161757	0.00884133	0.0275472	0.000967904	0.00114536	0.00156905	0.0100238	0.000392386	0.0026623	0.0387839	0.00051036	0.0194745	0.0230759	0.00316697	0.00347105	0.00650073	0.0351975	0.0143681	0.0333704	0.0154962	0.00728581	0.00196025	0.00171722	0.0216255	0.000162212
6829e39b08add1564fc5f1e6ab05c8a9	0	0	0	0	0	0	0	0	0	0	0	0	0	0	0	0	0	0	0	0	0	0	0	0	0	0	0	0	0	0	0	0	0	0	0	0	0	0	0	0	0	0	0	0	0	0	0	0	0
c06ccd1f7d57566ef669942328b1a946	0	0	0	0	0	0	0	0	0	0	0	0	0	0	0	0	0	0	0	0	0	0	0	0	0	0	0	0	0	0	0	0	0.00249961	0	0.0113379	0	0	0.222293	0	0.027814	0	0	0	0	0	0	0	0	0
d07a1920dc34307e98f523c9cd5a0fa4	0	0	0	0	0	0	0	0	0	0	0	0	0	0	0	0	0	0	0	0	0	0	0	0	0	0	0	0	0	0	0	0	0	0	0	0	0	0	0	0	0	0	0	0	0	0	0	0	0
f37fc1dccfeba0004cbeb4f1ad6083c6	0.0154656	0.022722	0.114211	0.0808972	0.0616309	0.0246788	0.0285595	0.0164576	0.00314343	0.139405	0.00724582	0.0585632	0.0993688	0.039964	0.0239122	0.0771078	0.0308557	0.0137846	0.0188894	0.00491453	0.0331387	0.0454017	0.0143245	0.019302	0.00675213	0.0267665	0.041278	0.0117157	0.0362807	0.00216179	0.0148577	0.17455	0.112292	0.0237149	0.00964974	0.0615862	0.0587837	0.0658703	0.209083	0.049053	0.0472724	0.430762	0.183728	0.0525774	0.344169	0.229246	0.153845	0.134613	0.0660908
fc6622c636a5210293fb2873fc4761d9	0	0	0	0	0	4.39555e-06	7.02336e-05	0	0	0	0	1.82672e-05	0	0	0.00151822	0	0	3.45679e-05	0.000365307	0.000583299	0	0.000111625	0	1.3346e-05	0.000140574	0	2.05773e-05	2.30131e-05	0.00375528	0	0	0	0	6.9906e-05	0	0	0	0.000314623	0	0	0	0	0	0	0	0	0.00189673	0	0.000550813
e1c7d97fe13e9127d225d76a1feb8c78	0.00103034	0.00149187	0.000425128	0.000736343	0.00326668	0.00023736	0.00100516	0.000635651	0.00581848	0.00427423	0.000489114	0.00148902	0.0267685	0.00210923	0	0.00100695	0.00128718	0.000276543	0	0.00104494	0.0018561	4.71306e-05	0.010406	0.000612314	0.000733728	0.00282985	0.00266185	7.91921e-05	0.0280755	0.000513216	0.00203667	0.0133038	0.0290955	0.00164139	0.0453514	0.00385738	0.00491727	0.0237938	0.00123724	0.0270156	0.00204177	0.0149482	0.0211043	0.000718278	0	0.000143562	0.00984945	0.0179092	0
b4289ab0a9a00034c1fbce477b2c4ded	0.0566712	0.0170231	0.111924	0.163607	0.0424014	0.0513246	0.0450069	0.0349573	0.522062	0.124022	0.173966	0.0814737	0.519044	0.147117	0.0886901	0.148174	0.233821	0.129655	0.232114	0.0535809	0.0490913	0.161462	0.355057	0.0571662	0.0141986	0.0123856	0.0375208	0.00232365	0.00401621	0.0188614	0.0169568	0.203765	0.0607522	0.421642	0.00355682	0.0256944	0.0524712	0.0451709	0.163549	0.0823811	0.0768094	0.204309	0.15346	0.091283	0.0155382	0.106034	0.0525564	0.223358	0.0106662
8df2b2e6c1cb64bd18b81d5bae7f0898	0	0	0	0	0	0	0	0	0	0	0	0	0	0	0	0	0	0	0	0	0	0	0	0	0	0	0	0	0	0	0	0	0	0	0	0	0	0	0	0	0	0	0	0	0	0	0	0	0
e57c5df6a9b3b982472e7754ed31f313	0.0267322	0.0150371	0.00358353	0.0116509	0.00667406	0.0128449	0.00771383	0.0146468	0.072827	0.00614982	0.0402522	0.0170448	0	0.00104614	0.0363646	0.0128729	0.00570672	0.00450759	0.0401994	0.0218564	0.00623066	0.0150396	0.0412894	0.0154845	0.0144648	0.0115976	0.0256087	0.0234686	0.0312676	0.0913939	0.0147236	0.0396509	0.23161	0.0775817	0.237553	0.0300999	0.0778906	0.144765	0.0880021	0.0658964	0.0340865	0.0964437	0.0778916	0.0257593	0.0331366	0.0896165	0.0729733	0.121411	0.0249854
efbe1f58b1e2984ddc53a64f047d94ff	0	0	0	0	0	0	0	0	0	0.010755	0	0.0037586	0.120275	0.0106173	0	0	0	0	0	0	0	0	0	0	0	0	0	0	0	0	0	0	0	0	0	0	0	0	0	0	0	0	0	0	0	0	0	0	0
a11f6576ed07dda68f4187d8839b584b	0	0	0	0	0	0	0	0	0	0	0	0	0	0	0	0	0	0	0	0	0	0	0	0	0	0	0	0	0	0	0	0	0	0	0	0	0	0	0	0	2.26737e-05	8.08206e-06	0	0	8.48226e-05	0	0	0.000179576	0
f30fbcd9253a87306a2ffc0a1e4ba8da	6.94613e-06	0	0	0	0	0	0	0	0	0	0	0	0	0	0	0	0	0	0	0	6.89233e-07	0	0	0	0	0	0	0	0	0	0	0	0	0	0	0	0	0	0	4.53444e-05	0	1.34701e-06	2.7119e-05	0	0	3.54475e-06	0	0	0
53eaf84a691ddb63db304d72717702ca	0	3.2852e-05	6.44795e-05	2.07138e-05	1.12455e-05	2.74722e-05	0	3.46661e-06	0	0	0	1.43175e-05	0	0	0	0	0	3.33443e-05	0	8.05661e-06	0	0	0.0118578	0.000448425	0.00267719	0.00470122	0.00296629	6.90393e-05	6.98058e-05	0.00185172	4.62353e-06	0	0	2.79624e-06	0	0	0	0	0	0	0	0	0	0.000790445	0	4.43094e-05	0.00258091	0	0
239d3af5e6b7b40e9ff229ba258348b3	0	0	0	0	0	0	0	0	0	0	0	0	0	5.64871e-06	0	0	0	0	0	0	0	0	0	0	1.48574e-05	0	0	0	0	0	0	0	0	1.67774e-05	0	0	0	0	0	0	0	0	0	0.000137858	5.69204e-05	0.0164512	3.72572e-05	9.57023e-05	1.29927e-05
9008764305469acb079f239b4f29a8f0	0	0	0	0	0	0	0	0	0	0	0	0	0	0	0	0	0	0	0	0	0	0	0	0	0	0	0	0	0	0	0	0	0	0	0	0	0	0	0	0	0	0	0	0	0	0	0	0	0
fd49e69f94c6e1d27fa06bfa3ee94591	1.27346e-05	6.07347e-06	0.000133331	5.24528e-05	0.000385095	0.000192305	1.09455e-05	2.39511e-05	8.97267e-06	5.31214e-05	5.05588e-05	2.96225e-06	0	0	0.00196723	0.00447908	0.00709174	7.00535e-05	0.00053314	0.000120044	0.00247331	0.000359681	0.0210692	0.000137731	0.00374978	0.000584414	0.000180974	0.000184105	5.48958e-05	0.00470114	6.47294e-05	0	0	6.15173e-05	0	0	0	0	0.00012034	0	0.000283421	0.00742786	1.53091e-05	3.20743e-05	0.000907378	0.000976578	0	0.0132876	3.54347e-06
b5d4b264e5f7f7a0f54646838cff9474	0	5.19006e-05	2.18575e-06	9.68872e-06	0	3.29666e-06	2.73637e-06	0	0	6.12939e-06	1.13615e-06	3.94967e-05	0.00359171	6.83493e-05	0	0	0	5.04752e-05	4.00556e-07	0	0	0	0	0	0	4.40383e-05	0	0	0	0	0	0	0	0	0	0	0	0.000100264	9.02547e-05	0.000827191	0.000146245	0.000103271	0.0140232	2.18968e-05	2.23217e-06	0	0	8.60246e-06	8.22873e-05
c6fa5fd77a5483314afc1d62c03864eb	0	0	0	0	0	0	0	0	0	0	0	0	0	0	0	0	0	0	0	0	0	0	0	0	1.88575e-05	0	0	0	0	0	0	0	0.000197208	0	0	0	0	0	0	0	0	0	0	0	0	0	0	0	0
38ce83ce2922ff43032f70fa5adad3a6	0	0	0	0	0	0	0	0	0	0	0	0	0	0	0	0	0	0	0	0	0	0	0	0	0	0	0	0	0	0	0	0	0	0	0	0	0	0	0	0	0	0	0	0	0	0	0	0	0
cc761daf51f27c423da57f3f1f0ff5cc	0.892401	0.921379	0.763095	0.73546	0.852055	0.891073	0.899852	0.926213	0.364986	0.696342	0.760647	0.820438	0.0424843	0.470057	0.264635	0.557254	0.31309	0.71934	0.108462	0.549387	0.497176	0.359026	0.461736	0.83555	0.91838	0.85105	0.851131	0.94929	0.710752	0.79012	0.0472733	0.32186	0.208323	0.306191	0.527893	0.728931	0.224399	0.316293	0.360267	0.347758	0.654878	0.095063	0.110491	0.040693	0.304949	0.156859	0.115873	0.208565	0.770245
c2d5b1fe7e78d3d6f19b77c071c5c0f8	3.93614e-05	0.000278275	0.000370484	0.00014934	0.000126699	0.000263733	0.00036941	0.000212094	0.000171079	0.00301362	7.95308e-05	0.000103185	0.00912084	0.00140766	4.05615e-05	0.000436795	0.000411226	0.000100033	0.000102542	0.000169995	0.000141637	0.000315031	0.0338175	0.000698262	0.0102345	0.000516543	0.000513904	0.000217271	0.00406704	0.00856831	0.000515523	0.00545016	0.0492057	0.00182595	0.00310142	0.000515881	0.0175152	0.00848445	0.00230902	0.031392	0.00171073	0.00134072	0.000109351	0.000842566	0.00194422	0.000609697	0.00689936	0.00743252	0
5790894b406566cee675c432a0a8cd1f	0	0	0	0	0	0	0	0	0	0	0	0	0	0	0	0	0	0	0	0	0	0	0	0	0	0	0	0	0	0	0	0	0	0	0	0	0	0	0	0	0	0	0	0	0	0	0	0	0
6b6bc0ee7bc1f969d1ea499d50a88ebb	0	0	0	0	0	0	0	0	0	0	0	0	0	0	0	0	0	0	0	0	0	0	0	0	0	0	0	0	0	0	0	0	0	0	0	0	0	0	0	0	0	0	0	0	0	0	0	0	0
6fd05e11fe57bb5ba9fd3b0fdd8b80f1	0	0	0	0	0	0	0	0	0	0	0	0	0	0	0	0	0	0	0	0	0	0	0	0	0	0	0	0	0	0	0	0	0	0	0	0	0	0	0	0	0	0	0	0	0	0	0	0	0.00123037
9c0de7908dd6ef3d536b42d9e11e0779	4.51499e-05	0.000586642	0.000537694	0.000295005	0.000262894	0.000160437	0.00017604	1.85936e-05	2.39271e-06	4.08626e-05	3.46527e-05	3.2091e-05	0.000566236	3.0503e-05	0.0042768	0.00182642	0.00536734	0.00167731	0.00795264	0.00267157	0.000756088	0.00127749	8.84912e-05	1.28121e-05	4.40008e-05	0.000399453	0.000167784	0.000147555	5.15072e-05	0.000987006	0.00142405	0.000786393	0.000152836	0.000494935	0	0.00359065	0.000982099	0.000235103	0.00193296	0.00267807	0.000919419	0.00264463	0.00405473	0.00253788	0.000496658	0.00273832	0.00270284	0.00099681	4.13405e-05
dd8229814f2d127e61ac92c5d275db8b	6.94613e-06	4.91399e-05	4.37149e-06	0	9.99597e-07	8.79109e-06	4.28698e-05	2.55269e-05	0	0	1.53381e-05	0	0	0	0	4.25198e-05	0	1.83546e-05	0	0	0	0.000128989	0	2.9895e-05	0	4.71469e-05	0	0	1.491e-05	0	0	0	3.94415e-05	5.59248e-06	0.000227699	0	0	0.00221619	3.76061e-05	0.00312189	2.83421e-05	0	0	0	0.000141743	0	1.69351e-05	1.82802e-05	0.000126777
58d311836793b18400e882b9ecc57579	0	0	0	0	0	0	0	0	0	0	0	0	0.000244259	0	0	0	0	0	0	0	0	0	0	0	0	0	0.00156176	0	0	0	0.709911	0.0924738	0.0185129	0.0112129	0	0.0172849	0	0.0300413	0	0	0	0.00643601	0.251234	7.67932e-05	0	0	0	0.0105584	0
f5ffbf00d60fe573c4624b240435a79b	2.31538e-06	0.000141346	5.46437e-06	2.33866e-06	5.07296e-05	1.42855e-05	2.1891e-05	2.83632e-06	2.99089e-06	8.17252e-06	1.64742e-05	6.41821e-06	0	1.69461e-06	4.66457e-05	4.8318e-06	0	5.50639e-06	1.20167e-06	2.09472e-05	1.99878e-05	0	0.00027377	3.20304e-06	4.00008e-06	1.81334e-05	4.53755e-05	2.70742e-06	6.70949e-05	0.00058071	6.93529e-06	5.83714e-05	0.000142975	5.59248e-06	5.49619e-05	1.46557e-05	0	3.80314e-05	0	0.000145652	6.00853e-05	0.00396694	0.000559439	3.14574e-05	4.35274e-05	0	0.000538536	0.000336571	0
20b3df08cd5fac2be26a2928155bab69	0	0	0	0	0	0	0	0	0	0	0	0	0	0	0	0	0	0	0	0	0	0	0	0	0	0	0	0	0	0	0	0	0	0	0	0	0	0	0	0	0	0	0	0	0	0	0	0	0
ca6c2b3b469c08212142e8821c65882a	0	0	0	0	0	0	0	0	0.0237082	0.000149149	0.00675614	0.000154531	0	0.000241765	0	7.2477e-05	0	0	0	0	0	0	0	0	0	0	0	0	0	0	0	0	0	0	0	0	0	0	0	0	0	0	0	0	0	0	0	0	0
90c8620ca1fa0ac3b6e21ceab9296c80	0	0	0	0	0	0	0	0	0	0	0	0	0	0	0	0	0	0	0	0	0	0	0	0	0	0	0	0	0	0	0	0	0	0	0	0	0	2.76592e-05	0	0	0	0	0	0	0	0	0	0	0
Ranked table from Biogeography Seed and Single Seed
Sample ID	H01-Acc-20008-Root	C01-Acc-20008-Root	D01-Acc-20008-Root	E01-Acc-20008-Root	A01-Acc-20008-Root	F01-Acc-20008-Root	G01-Acc-20008-Root	B01-Acc-20008-Root	B02-Acc-20040-Root	D02-Acc-20040-Root	A02-Acc-20040-Root	C02-Acc-20040-Root	F02-Acc-20040-Root	E02-Acc-20040-Root	F03-Acc-20052-Root	B03-Acc-20052-Root	D03-Acc-20052-Root	C03-Acc-20052-Root	G03-Acc-20052-Root	E03-Acc-20052-Root	A03-Acc-20052-Root	H03-Acc-20052-Root	D04-Acc-20057-Root	B04-Acc-20057-Root	E04-Acc-20057-Root	C04-Acc-20057-Root	A04-Acc-20057-Root	H04-Acc-20057-Root	G04-Acc-20057-Root	F04-Acc-20057-Root	F05-Acc-20076-Root	A05-Acc-20076-Root	B05-Acc-20076-Root	E05-Acc-20076-Root	D05-Acc-20076-Root	G05-Acc-20076-Root	H05-Acc-20076-Root	C05-Acc-20076-Root	E06-Acc-20090-Root	D06-Acc-20090-Root	B06-Acc-20090-Root	A06-Acc-20090-Root	C06-Acc-20090-Root	C07-Acc-20094-Root	B07-Acc-20094-Root	E07-Acc-20094-Root	D07-Acc-20094-Root	A07-Acc-20094-Root	H07-Acc-20094-Root
Endophyte Viability [C]	N/A	N/A	N/A	N/A	N/A	N/A	N/A	N/A	N/A	N/A	N/A	N/A	N/A	N/A	N/A	N/A	N/A	N/A	N/A	N/A	N/A	N/A	N/A	N/A	N/A	N/A	N/A	N/A	N/A	N/A	N/A	N/A	N/A	N/A	N/A	N/A	N/A	N/A	N/A	N/A	N/A	N/A	N/A	N/A	N/A	N/A	N/A	N/A	N/A
GroupBatchOrgan [C]	Acc-20008 Trojan Root	Acc-20008 Trojan Root	Acc-20008 Trojan Root	Acc-20008 Trojan Root	Acc-20008 Trojan Root	Acc-20008 Trojan Root	Acc-20008 Trojan Root	Acc-20008 Trojan Root	Acc-20040 Trojan Root	Acc-20040 Trojan Root	Acc-20040 Trojan Root	Acc-20040 Trojan Root	Acc-20040 Trojan Root	Acc-20040 Trojan Root	Acc-20052 Trojan Root	Acc-20052 Trojan Root	Acc-20052 Trojan Root	Acc-20052 Trojan Root	Acc-20052 Trojan Root	Acc-20052 Trojan Root	Acc-20052 Trojan Root	Acc-20052 Trojan Root	Acc-20057 Trojan Root	Acc-20057 Trojan Root	Acc-20057 Trojan Root	Acc-20057 Trojan Root	Acc-20057 Trojan Root	Acc-20057 Trojan Root	Acc-20057 Trojan Root	Acc-20057 Trojan Root	Acc-20076 Trojan Root	Acc-20076 Trojan Root	Acc-20076 Trojan Root	Acc-20076 Trojan Root	Acc-20076 Trojan Root	Acc-20076 Trojan Root	Acc-20076 Trojan Root	Acc-20076 Trojan Root	Acc-20090 Trojan Root	Acc-20090 Trojan Root	Acc-20090 Trojan Root	Acc-20090 Trojan Root	Acc-20090 Trojan Root	Acc-20094 Trojan Root	Acc-20094 Trojan Root	Acc-20094 Trojan Root	Acc-20094 Trojan Root	Acc-20094 Trojan Root	Acc-20094 Trojan Root
Cultivar [C]	Trojan	Trojan	Trojan	Trojan	Trojan	Trojan	Trojan	Trojan	Trojan	Trojan	Trojan	Trojan	Trojan	Trojan	Trojan	Trojan	Trojan	Trojan	Trojan	Trojan	Trojan	Trojan	Trojan	Trojan	Trojan	Trojan	Trojan	Trojan	Trojan	Trojan	Trojan	Trojan	Trojan	Trojan	Trojan	Trojan	Trojan	Trojan	Trojan	Trojan	Trojan	Trojan	Trojan	Trojan	Trojan	Trojan	Trojan	Trojan	Trojan
OrganSite [C]	Root	Root	Root	Root	Root	Root	Root	Root	Root	Root	Root	Root	Root	Root	Root	Root	Root	Root	Root	Root	Root	Root	Root	Root	Root	Root	Root	Root	Root	Root	Root	Root	Root	Root	Root	Root	Root	Root	Root	Root	Root	Root	Root	Root	Root	Root	Root	Root	Root
Endophyte [C]	Unknown	Unknown	Unknown	Unknown	Unknown	Unknown	Unknown	Unknown	Unknown	Unknown	Unknown	Unknown	Unknown	Unknown	Unknown	Unknown	Unknown	Unknown	Unknown	Unknown	Unknown	Unknown	Unknown	Unknown	Unknown	Unknown	Unknown	Unknown	Unknown	Unknown	Unknown	Unknown	Unknown	Unknown	Unknown	Unknown	Unknown	Unknown	Unknown	Unknown	Unknown	Unknown	Unknown	Unknown	Unknown	Unknown	Unknown	Unknown	Unknown
FarmOrigin [C]	Dawsons Rd, Ashburton	Dawsons Rd, Ashburton	Dawsons Rd, Ashburton	Dawsons Rd, Ashburton	Dawsons Rd, Ashburton	Dawsons Rd, Ashburton	Dawsons Rd, Ashburton	Dawsons Rd, Ashburton	Surveyors Rd, Ashburton	Surveyors Rd, Ashburton	Surveyors Rd, Ashburton	Surveyors Rd, Ashburton	Surveyors Rd, Ashburton	Surveyors Rd, Ashburton	Wards Rd, Aylesbury	Wards Rd, Aylesbury	Wards Rd, Aylesbury	Wards Rd, Aylesbury	Wards Rd, Aylesbury	Wards Rd, Aylesbury	Wards Rd, Aylesbury	Wards Rd, Aylesbury	Hinds River Rd, Ashburton	Hinds River Rd, Ashburton	Hinds River Rd, Ashburton	Hinds River Rd, Ashburton	Hinds River Rd, Ashburton	Hinds River Rd, Ashburton	Hinds River Rd, Ashburton	Hinds River Rd, Ashburton	Longbeach Rd, Ashburton	Longbeach Rd, Ashburton	Longbeach Rd, Ashburton	Longbeach Rd, Ashburton	Longbeach Rd, Ashburton	Longbeach Rd, Ashburton	Longbeach Rd, Ashburton	Longbeach Rd, Ashburton	Terrace Rd, Ashburton	Terrace Rd, Ashburton	Terrace Rd, Ashburton	Terrace Rd, Ashburton	Terrace Rd, Ashburton	Pooles Rd, Ashburton	Pooles Rd, Ashburton	Pooles Rd, Ashburton	Pooles Rd, Ashburton	Pooles Rd, Ashburton	Pooles Rd, Ashburton
TownOrigin [C]	Ashburton	Ashburton	Ashburton	Ashburton	Ashburton	Ashburton	Ashburton	Ashburton	Ashburton	Ashburton	Ashburton	Ashburton	Ashburton	Ashburton	Aylesbury	Aylesbury	Aylesbury	Aylesbury	Aylesbury	Aylesbury	Aylesbury	Aylesbury	Ashburton	Ashburton	Ashburton	Ashburton	Ashburton	Ashburton	Ashburton	Ashburton	Ashburton	Ashburton	Ashburton	Ashburton	Ashburton	Ashburton	Ashburton	Ashburton	Ashburton	Ashburton	Ashburton	Ashburton	Ashburton	Ashburton	Ashburton	Ashburton	Ashburton	Ashburton	Ashburton
Description [C]	Acc-20008 Dawsons Rd, Ashburton	Acc-20008 Dawsons Rd, Ashburton	Acc-20008 Dawsons Rd, Ashburton	Acc-20008 Dawsons Rd, Ashburton	Acc-20008 Dawsons Rd, Ashburton	Acc-20008 Dawsons Rd, Ashburton	Acc-20008 Dawsons Rd, Ashburton	Acc-20008 Dawsons Rd, Ashburton	Acc-20040 Surveyors Rd, Ashburton	Acc-20040 Surveyors Rd, Ashburton	Acc-20040 Surveyors Rd, Ashburton	Acc-20040 Surveyors Rd, Ashburton	Acc-20040 Surveyors Rd, Ashburton	Acc-20040 Surveyors Rd, Ashburton	Acc-20052 Wards Rd, Aylesbury	Acc-20052 Wards Rd, Aylesbury	Acc-20052 Wards Rd, Aylesbury	Acc-20052 Wards Rd, Aylesbury	Acc-20052 Wards Rd, Aylesbury	Acc-20052 Wards Rd, Aylesbury	Acc-20052 Wards Rd, Aylesbury	Acc-20052 Wards Rd, Aylesbury	Acc-20057 Hinds River Rd, Ashburton	Acc-20057 Hinds River Rd, Ashburton	Acc-20057 Hinds River Rd, Ashburton	Acc-20057 Hinds River Rd, Ashburton	Acc-20057 Hinds River Rd, Ashburton	Acc-20057 Hinds River Rd, Ashburton	Acc-20057 Hinds River Rd, Ashburton	Acc-20057 Hinds River Rd, Ashburton	Acc-20076 Longbeach Rd, Ashburton	Acc-20076 Longbeach Rd, Ashburton	Acc-20076 Longbeach Rd, Ashburton	Acc-20076 Longbeach Rd, Ashburton	Acc-20076 Longbeach Rd, Ashburton	Acc-20076 Longbeach Rd, Ashburton	Acc-20076 Longbeach Rd, Ashburton	Acc-20076 Longbeach Rd, Ashburton	Acc-20090 Terrace Rd, Ashburton	Acc-20090 Terrace Rd, Ashburton	Acc-20090 Terrace Rd, Ashburton	Acc-20090 Terrace Rd, Ashburton	Acc-20090 Terrace Rd, Ashburton	Acc-20094 Pooles Rd, Ashburton	Acc-20094 Pooles Rd, Ashburton	Acc-20094 Pooles Rd, Ashburton	Acc-20094 Pooles Rd, Ashburton	Acc-20094 Pooles Rd, Ashburton	Acc-20094 Pooles Rd, Ashburton
2ed7e49daf3a18312138641818fe08b4																																								9
8735f92a7f18db944bc862777fbd3222
c2a787cf867ebfdce216002bcc8a94e1																							8																						5		8
5648dccee530d68ceb3e4d7d22cf8756															6	6	3		5			7										5	2						7								4
f52a4baef57c00dfa8c36ac5ed6d9b89													8																6	6								10		10		8			6	7	10	9
945184b6386c192c0066e0a98a154780					4										1	3	4	4	1	3	2	1	6			2			2								1		6
4608fae4bbc9964cdd17af8782f2155e																	8		7
497a26126c9e726c768bdec79e8c4e9b																																															9
f8aeec3c1ff0f4e7e1c829e4db0618d9																																																	3
46ef48b6096947c86bd1a70949ca8c97
43fddf1528d4a98928fd8c3a8ac23bfd		5										5	5	2	3	5	5	3	3	2	5	6				4				3	2					2	3	9	5	2	2	5	5	1	3	1	1	2	4
410a1a55ad49a0b1059d6edefd74087e																																						12
9ac3bb1d7dedb08a012692a6f536b5af																														7
496ecde24f9ab698992413d3d4f04b5f													4																														9
eabdd9c6aafdfef7838ebf30c547c9d1
5673ae66819e3bdbbc09461e4959159e
7521edd61e578d0d49cfd01fbf8cc2f5																														4			10
e9545cc5d58b98d95f826c8b3a897e78
e898620b82d3ae5814a1888c8888639a
38f5eddbb8e53e8e841b3bc5d2916ebf																																6	8					11									7
414d5a577ea97dae1692e05116fa9a17
a5d798908d5e96ac35f5950a65ab22a0																																		3	3			5
9bf8f122de6b43a53ba6d9807fd08e16
78ade8ff32b7e88618eec070863d896e																																				8
46edd9a681a1c394007859666f76d477															7		7		9	5				2	2		4				7			5		6	7				5	7	7	6				6
6829e39b08add1564fc5f1e6ab05c8a9
c06ccd1f7d57566ef669942328b1a946																																			5			2		7
d07a1920dc34307e98f523c9cd5a0fa4
f37fc1dccfeba0004cbeb4f1ad6083c6	4	2	2	3	2	3	3	3		2		3	3	4	8	4	6	5	8		4	4	7	4		3	2	3	3		5	3	4	6		3	5	4	2	5	4	1	2	3	1	2	2	4	2
fc6622c636a5210293fb2873fc4761d9
e1c7d97fe13e9127d225d76a1feb8c78													7										10						5			8	7		4			8		8		6	8					7
b4289ab0a9a00034c1fbce477b2c4ded	2	3	3	2	3	2	2	2	1	3	2	2	1	3	4	2	2	2	2	4	3	3	2	3	4	5	3			5	4	2	5	1		5	6	6	3	3	3	2	3	2	7	4	6	1	6
8df2b2e6c1cb64bd18b81d5bae7f0898
e57c5df6a9b3b982472e7754ed31f313	3	4		4		4		4	3		3	4			5	7			6	6		5	3	5	3	6	5	2	4	2	6	7	1	4	2	4	4	3	4	4	6	3	6	5	4	5	5	5	5
efbe1f58b1e2984ddc53a64f047d94ff										4			2	5
a11f6576ed07dda68f4187d8839b584b
f30fbcd9253a87306a2ffc0a1e4ba8da
53eaf84a691ddb63db304d72717702ca																							9
239d3af5e6b7b40e9ff229ba258348b3																																														6
9008764305469acb079f239b4f29a8f0
fd49e69f94c6e1d27fa06bfa3ee94591																							5																									8
b5d4b264e5f7f7a0f54646838cff9474																																											10
c6fa5fd77a5483314afc1d62c03864eb
38ce83ce2922ff43032f70fa5adad3a6
cc761daf51f27c423da57f3f1f0ff5cc	1	1	1	1	1	1	1	1	2	1	1	1	6	1	2	1	1	1	4	1	1	2	1	1	1	1	1	1	1	1	3	1	3	2	1	1	2	1	1	1	1	4	4	4	2	3	3	3	1
c2d5b1fe7e78d3d6f19b77c071c5c0f8																							4		5								6				8			6
5790894b406566cee675c432a0a8cd1f
6b6bc0ee7bc1f969d1ea499d50a88ebb
6fd05e11fe57bb5ba9fd3b0fdd8b80f1
9c0de7908dd6ef3d536b42d9e11e0779
dd8229814f2d127e61ac92c5d275db8b
58d311836793b18400e882b9ecc57579																															1	4	9	7		7		7					1					10
f5ffbf00d60fe573c4624b240435a79b
20b3df08cd5fac2be26a2928155bab69
ca6c2b3b469c08212142e8821c65882a									4
90c8620ca1fa0ac3b6e21ceab9296c80
[truncated: 93 more columns]
